# Supplementary material for: Heterografted chrysanthemums enhance salt stress tolerance by integrating reactive oxygen species, soluble sugar, and proline
Source: Hortic Res. 2022 Mar 23;9:uhac073. doi: 10.1093/hr/uhac073 (PMC9198737; doi:10.1093/hr/uhac073)
Supplement: Web_Material_uhac073 [file web_material_uhac073.zip]

Archive with 1 entries (1 files):
- Supplementary Table.rar
